# Supplementary material for: Transcriptional responses in Parascaris univalens after in vitro exposure to ivermectin, pyrantel citrate and thiabendazole
Source: Parasit Vectors. 2020 Jul 9;13:342. doi: 10.1186/s13071-020-04212-0 (PMC7346371; doi:10.1186/s13071-020-04212-0)
Supplement: Supplementary file 1 — Additional file 1: Table S1. Log2 fold change and adjusted P-values for the differentially expressed genes discussed in this article. [file 13071_2020_4212_MOESM1_ESM.xlsx]

## Sheet: Table S1
Additional file 1: Table S1. Log2 fold change and adjusted P-values (Walds test and Benjamini–Hochberg procedure) for the differentially expressed genes discussed in this article.
Gene-id	exposed to (drug and concentration	log2FoldChange	padj
PgR047_g061	IVM 10-9 M	8.22707423440573	0.00119863169866482
PgB02X_g213	TBZ 10 -5 M	2.24919495244746	0.00383502787651341
PgR034_g017	PYR 10-10 M	-4.26410513340424	0.0487228942187115
PgR034_g018	TBZ 10 -5 M	1.2976293578478	0.02824650687309
PgR043_g026	IVM 10-11 M	-1.08173581909453	0.000721665490990671
	PYR 10-8 M	-1.635209543518	4.06050919005045e-07
	PYR 10-10 M	-1.02685678653561	0.0111439138620974
	TBZ 10-9 M	-1.35723714857938	0.00148853307845179
PgR075_g041	IVM 10-9 M	-2.10307304234185	3.38724327277978e-06
	IVM 10-13 M	-2.76018566784968	1.11646988518305e-11
	PYR 10-8 M	-2.57648589473995	0.000747217825069886
	TBZ 10 -5 M	-2.6227216418673	2.98855432772525e-06
	TBZ 10 -9 M	-2.15200502625501	0.00167501570348667
PgR005X_g207	IVM 10-13 M	-6.28437091400678	4.49175975787097e-05
	PYR 10-6 M	-7.8988072105034	0.0202835118776036
	TBZ 10 -7 M	-6.31907092122735	0.00414534170998812
	TBZ 10 -9 M	-5.55431745413134	0.00122856421682
PgR006_g054	IVM 10-13 M	-2.6023414011989	4.80043477543367e-05
	PYR 10-6 M	-3.24156656680988	0.000189366261814848
	PYR 10-10 M	-2.51638432505233	0.00850455821519115
	TBZ 10 -7 M	-2.33054346609838	0.0264735805446992
	TBZ 10 -9 M	-2.10402816096411	0.0199603102292332
PgR045_g040	TBZ 10 -5 M	-2.14908990363449	0.0264888602172563
	TBZ 10 -7M	-4.29067137950747	0.014783549040802
PgE153_g002	IVM 10-11 M	-3.19366630343465	0.00457052650878127
	PYR 10-8 M	-5.02573709572691	0.00530729052592856
	PYR 10-10 M	-4.7093939221275	0.0017639045211914
	TBZ 10 -5 M	-6.83779361669647	3.71009701871236e-06
PgR006_g137	IVM 10-9 M	-1.12317538389418	0.000861907157800489
	IVM 10-11 M	-1.38794936682793	0.000196262168820412
	IVM 10-13 M	-1.9188005552962	1.86258967812295e-05
	PYR 10-6 M	-1.96532776042464	0.030222228717599
	PYR 10-8 M	-1.88158349241728	0.021220847511074
	PYR 10-10 M	-1.70473900918227	0.0230916386520012
PgR020_g037	IVM 10-11 M	-1.16764516103372	0.0425256731330442
PgR003_g196	IVM 10-9 M	-2.73289173189627	0.000804648135482309
	PYR 10-10 M	-2.61735011565926	0.0182405435857773
	TBZ 10 -5 M	-3.63583525203493	9.69784939199885e-05
PgR016_g066	IVM 10-9 M	1.32503206625852	0.00971333669508929
PgR161_g008	PYR 10-8 M	1.21600424940552	0.0442274949958453
	TBZ 10 -9 M	1.00989819175989	0.0154134720396693
PgR024_g121	IVM 10-13 M	-1.42268349789052	0.00361464978634415
PgB01_g106	IVM 10-9 M	-1.0538996430857	0.0179761928957442
	IVM 10-11 M	-1.57079976263646	1.89145216626506e-05
	IVM 10-13 M	-1.50187218977835	1.76545501481205e-05
PgR004_g112	IVM 10-9 M	1.94049857742107	3.14095832436506e-18
	IVM 10-11 M	1.94235066618225	0.000721665490990671
	IVM 10-13 M	1.26714090566667	0.0159954451998576
	TBZ 10 -5 M	1.08350124717638	0.0278265134376726
PgR007_g080	IVM 10-9 M	1.91581576284753	3.81777772766184e-07
	IVM 10-11 M	1.74864493286063	0.00088364796291705
	IVM 10-13 M	1.79735126909733	1.700159085445e-06
	PYR 10-8 M	2.06657474615408	2.17342075834231e-08
	PYR 10-10 M	1.00772775333003	0.0239740376729765
	TBZ 10 -5 M	1.81067828024384	7.50000066388785e-05
PgR127_g021	IVM 10-9 M	1.53611785813124	0.0146647765561055
	IVM 10-11 M	1.49800269853707	0.00329156098870434
	IVM 10-13 M	1.35945694931837	0.0161659895268479
	PYR 10-6 M	2.69005302009812	0.0430618104962444
	TBZ 10 -7 M	2.50200912560486	0.00641390660761113
PgR015_g078	IVM 10-9 M	2.3200577423744	3.64458205934242e-06
	IVM 10-11 M	2.1130306512752	0.000277019026502471
	IVM 10-13 M	2.43599879726793	7.09112190752858e-11
	PYR 10-10 M	1.43516485560505	0.0024520208245783
	TBZ 10 -5 M	2.05640434465695	5.5475036651519e-05
PgR011_g039	IVM 10-9 M	1.14807276571593	9.54428397329744e-05
	IVM 10-11 M	1.29206280790403	4.35495576674056e-07
	IVM 10-13 M	1.46505455481024	3.15128897471916e-11
	TBZ 10 -5 M	1.14704571864909	0.000257386240881145
PgR135_g007	IVM 10-9 M	1.05638702547601	9.98242944315602e-05
	IVM 10-11 M	1.28897629539955	7.12890284127137e-07
	IVM 10-13 M	1.28310862837456	0.00356872431234175
	TBZ 10 -5 M	1.22305534106622	7.50000066388785e-05
PgR422_g001	IVM 10-9 M	1.61528188909551	0.0497270886155827
	IVM 10-11 M	1.63127293901588	0.0212093864213607
	IVM 10-13 M	1.98907806971151	0.041175878022003
	PYR 10-8 M	2.57753731484119	0.00603416261717697
	PYR 10-10 M	1.89549434656211	0.00850455821519115
	TBZ 10 -5 M	1.77561455764126	0.00907346352632934
	TBZ 10 -9 M	2.3380711671529	0.000162385403153337
PgR037_g063	IVM 10-9 M	1.71530121724899	2.15241159520818e-07
	IVM 10-11 M	1.84308764131972	0.00420341736602596
	IVM 10-13 M	1.39020675852945	0.00148609633365773
	TBZ 10 -5 M	1.46736169272504	0.00213497788352275
PgB06_g058	IVM 10-9 M	1.69492186229385	0.00113229506391873
	IVM 10-11 M	1.77379838969071	7.12890284127137e-07
	IVM 10-13 M	2.50739032060539	2.27041356011194e-08
	TBZ 10 -5 M	2.01531910574462	3.98012655882848e-12
PgR061_g018	IVM 10-9 M	-1.54507262633811	8.50838368543746e-10
	IVM 10-11 M	-1.83588749909829	4.35495576674056e-07
	IVM 10-13 M	-2.13959402841842	9.31360624558774e-05
	PYR 10-8 M	-1.89847030224823	1.32625675338488e-08
PgR142_g012	IVM 10-9 M	-2.15454255949285	9.7075649502157e-09
	IVM 10-11 M	-1.26462780291021	1.91616586225416e-05
	IVM 10-13 M	-1.53011159630712	0.00254759530290213
	TBZ 10 -7 M	-2.49915566179089	1.65450641335918e-06
	TBZ 10 -9 M	-2.08660136585374	3.31296967663294e-08
PgR011_g030	IVM 10-9 M	-1.03689130171441	0.0196523625225484
	IVM 10-11 M	-1.40093378192151	6.96357580708258e-07
	IVM 10-13 M	-1.79159556543599	3.98565911246039e-06
	PYR 10-8 M	-1.8168198257555	0.00052801593550638
	TBZ 10 -5 M	-1.32259021936669	3.05777372944377e-05
	TBZ 10 -9 M	-1.06838807129572	0.0116511404813441
PgB08_g086	IVM 10-13 M	-4.41599230237725	4.91634219242846e-08
	PYR 10-6 M	-3.89338775455392	0.0445468281494834
	PYR 10-8 M	-4.03837190918983	3.86153489765384e-07
	PYR 10-10 M	-2.64026967717737	0.0017639045211914
	TBZ 10 -7 M	-4.13267090084743	7.17874074717637e-06
	TBZ 10 -9 M	-4.51078772977882	1.23259004222952e-10
PgB27X_g004	IVM 10-13 M	-4.10940309944292	3.59696518777873e-07
	PYR 10-6 M	-3.10997865490817	0.0162711659559916
	PYR 10-8 M	-4.45645943080262	3.86153489765384e-07
	PYR 10-10 M	-2.0511178846163	0.000435421674996725
	TBZ 10 -7 M	-3.86832550188339	1.50732408832511e-05
	TBZ 10 -9 M	-4.05025697418078	1.05981029726856e-08
PgR050X_g009	PYR 10-6 M	-3.19895257312982	0.0025013659673694
	PYR 10-8 M	-3.61663458023434	0.000504575239098408
	PYR 10-10 M	-1.61531037963537	0.00850455821519115
	TBZ 10 -7 M	-3.56197699069363	0.000627717728824185
PgB08_g034	IVM 10-9 M	-2.69132128960302	4.2559805959364e-10
	IVM 10-13 M	-4.68981297259486	1.29649597707078e-11
	PYR 10-6 M	-5.6473032905709	2.08686183576798e-08
	PYR 10-8 M	-4.89666682425117	9.04511562737182e-06
	PYR 10-10 M	-1.13004376986071	0.046680683296141
	TBZ 10 -5 M	-2.81799996229247	0.0148226385015782
	TBZ 10 -7 M	-3.51894039631332	0.00490248325963694
	TBZ 10 -9 M	-5.09126281131077	3.57735626064714e-14
PgE206_g001	IVM 10-11 M	-2.42957093106326	0.00209665342528262
	IVM 10-13 M	-4.2751735193346	7.04627970677154e-07
	PYR 10-6 M	-2.87900744773323	0.0301163366263139
	PYR 10-8 M	-3.92063557874136	0.000747217825069886
	PYR 10-10 M	-3.07878892877841	0.00135916006249316
	TBZ 10 -9 M	-2.56054225172467	0.044962206195114
PgR022X_g030	IVM 10-9 M	-3.23365174271716	0.00309919648979244
	IVM 10-13 M	-5.51910245227848	2.64192783489098e-09
	PYR 10-6 M	-5.7242640124771	2.09065728102719e-05
	PYR 10-8 M	-5.15421130502211	1.54719869061689e-08
	PYR 10-10 M	-2.92234582706996	0.000525854659816411
	TBZ 10 -5 M	-4.63798825422233	0.00247966805745124
	TBZ 10 -7 M	-5.64853856966244	9.56281112847317e-08
	TBZ 10 -9 M	-6.83291681877219	9.34315939131039e-11
PgR022X_g031	IVM 10-13 M	-5.7215285253953	3.81689813915471e-06
	PYR 10-6 M	-8.42959370639523	8.32411903074495e-11
	PYR 10-8 M	-4.43374071067822	5.83917869091694e-05
	PYR 10-10 M	-2.23022030154319	0.000307237526693486
	TBZ 10 -7 M	-4.9966172724925	3.27131377409409e-08
	TBZ 10 -9 M	-6.46451698416247	1.87441510272568e-11
PgR093_g009	IVM 10-9 M	-1.20424670065649	0.0297247634893652
	IVM 10-13 M	-4.88283910031062	7.51055193409363e-09
	PYR 10-6 M	-4.86689276836798	4.9634693056374e-07
	PYR 10-8 M	-4.87692762190343	2.76878754567733e-08
	PYR 10-10 M	-2.63568847581628	4.78688922182513e-07
	TBZ 10 -7 M	-3.65238837313901	0.00187130400103365
	TBZ 10 -9 M	-4.28019417070304	1.8005096101914e-12
PgR186_g008	IVM 10-13 M	1.05081883735596	6.27515767737891e-05
	PYR 10-6 M	1.04730468379637	0.0445468281494834
	PYR 10-8 M	1.82349170085938	3.86153489765384e-07
	PYR 10-10 M	1.5145599149358	0.000497594802224495
	TBZ 10 -7 M	1.46758825204231	0.00695170204645336
	TBZ 10 -9 M	1.54552631181321	6.844237604266e-07
PgR004_g040	IVM 10-11 M	-2.36656380934462	0.000277019026502471
	IVM 10-13 M	-3.03668201599499	1.93559095130002e-08
	PYR 10-8 M	-3.53484678177524	2.00555084572312e-10
	PYR 10-10 M	-3.02846493374556	2.93267896863999e-16
	TBZ 10 -5 M	-1.70233226836894	0.0175195625430657
	TBZ 10 -7 M	-3.64736041335969	6.17707775853839e-08
	TBZ 10 -9 M	-1.91230007432108	0.00906538253719088
PgE192_g001	IVM 10-9 M	1.7386474533266	5.85325417269707e-05
	IVM 10-11 M	2.49993147902875	9.42050421795068e-05
	PYR 10-8 M	3.71300545817609	2.23205122289897e-05
	PYR 10-10 M	2.44233844841085	3.63221850561022e-10
	TBZ 10 -5 M	1.30291241420145	0.00161387592835093
	TBZ 10 -7 M	3.47550567144286	0.00782198177294843
	TBZ 10 -9 M	-1.91230007432108	0.00906538253719088
PgR004_g250	IVM 10-9 M	-1.33510088742075	0.0427333603911102
	IVM 10-13 M	-2.39567252349221	0.000233060536921569
	PYR 10-8 M	-1.97105665507558	0.000671678680695571
	PYR 10-10 M	-3.25758396072233	1.57508770895718e-09
	TBZ 10 -5 M	-1.50084809655308	0.0131505519941069
	TBZ 10 -7 M	-1.72595646781482	0.0176921073153199
	TBZ 10 -9 M	-1.81023427893341	0.0058247451159027
PgR049_g007	IVM 10-9 M	-5.92031584173194	9.37277438435889e-07
	IVM 10-13 M	-7.50398065228613	1.29649597707078e-11
	PYR 10-10 M	-7.83878387997399	1.02913506261809e-08
	TBZ 10 -5 M	-6.11252776083367	1.29638111371637e-09
	TBZ 10 -7 M	-9.5898194893343	1.65450641335918e-06
	TBZ 10 -9 M	-8.19229712594491	0.0495284214490633
