# Supplementary material for: Transcriptional responses in Parascaris univalens after in vitro exposure to ivermectin, pyrantel citrate and thiabendazole
Source: Parasit Vectors. 2020 Jul 9;13:342. doi: 10.1186/s13071-020-04212-0 (PMC7346371; doi:10.1186/s13071-020-04212-0)
Supplement: Supplementary file 2 — Additional file 2: Table S2.Parascaris univalens in vitro incubation experiment. Differentially expressed genes (fold change ≥ 2 or and adjusted P-value (Walds test and Benjamini-Hochberg procedure) < 0.05) and their corresponding orthologues according to Swiss-Prot database after 24 h in vitro incubation in media (control 24 h-DMSO). Gene expression was normalized to non-incubated worms (control 0 h). [file 13071_2020_4212_MOESM2_ESM.xlsx]

## Sheet: Table S2
Additional file 2: Table S2. Parascaris univalens in vitro incubation experiment. Differentially expressed genes (fold change ≥ 2 or and adjusted P-value (Walds test and Benjamini–Hochberg procedure) < 0.05) and their corresponding orthologues according to Swiss-Prot database after 24 h in vitro incubation in media (control 24 h- DMSO). The gene expression was normalized to non-incubated worms (c…
Gene-id	log2FoldChange	padj	Orthologue
PgB01_g157	1.87646826539308	5.90657189135677e-08	Abca2	Similar to Abca2 ATP-binding cassette sub-family A member 2 (Rattus norvegicus OX=10116)
PgR090_g012	1.6265264414673	8.64937266556738e-06	Abcb1a	Similar to Abcb1a Multidrug resistance protein 1A (Mus musculus OX=10090)
PgR121_g017	1.84668147887889	4.05536554033376e-12	ABCC1	Similar to ABCC1 Multidrug resistance-associated protein 1 (Bos taurus OX=9913)
PgR215_g001	1.69101820094702	2.33474169800287e-06	ABCC1	Similar to ABCC1 Multidrug resistance-associated protein 1 (Canis lupus familiaris OX=9615)
PgB09_g049	1.86808260095257	6.01723113301929e-13	Abcc12	Similar to Abcc12 Multidrug resistance-associated protein 9 (Rattus norvegicus OX=10116)
PgB17_g019	2.20659883998087	0.021168782422124	CYP4C1	Similar to CYP4C1 Cytochrome P450 4C1 (Blaberus discoidalis OX=6981)
PgR071_g005	-1.72438722079212	0.0439559527297697	CYP4C1	Similar to CYP4C1 Cytochrome P450 4C1 (Blaberus discoidalis OX=6981)
PgR007_g080	-1.72614336451115	4.05536554033376e-12	dhs-27	Similar to dhs-27 Uncharacterized oxidoreductase dhs-27 (Caenorhabditis elegans OX=6239)
PgR161_g008	-1.60994198529898	6.38773963478668e-05	FMO5	Similar to FMO5 Dimethylaniline monooxygenase [N-oxide-forming] 5 (Cavia porcellus OX=10141)
PgR024_g122	2.0086328631169	0.000812394828242162	GST1	Similar to GST1 Glutathione S-transferase 1 (Ascaris suum OX=6253)
PgR011_g141	2.49060926480868	1.16102890750974e-18	pgp-3	Similar to pgp-3 Multidrug resistance protein pgp-3 (Caenorhabditis elegans OX=6239)
PgR011_g140	2.28336793104695	1.86515117027579e-05	pgp-3	Similar to pgp-3 Multidrug resistance protein pgp-3 (Caenorhabditis elegans OX=6239)
PgR128_g002	1.76975044549861	2.85135600639822e-11	Ugt1a1	Similar to Ugt1a1 UDP-glucuronosyltransferase 1-1 (Mus musculus OX=10090)
PgR088_g017	1.24868111896507	0.00789014018142992	Ugt3a1	Similar to Ugt3a1 UDP-glucuronosyltransferase 3A1 (Mus musculus OX=10090)
PgR157_g003	1.27828893907084	0.00386598259248845	ugt-47	Similar to ugt-47 Putative UDP-glucuronosyltransferase ugt-47 (Caenorhabditis briggsae OX=6238)
PgR003_g107	2.85327118694888	4.53752930842107e-26	ugt-48	Similar to ugt-48 Putative UDP-glucuronosyltransferase ugt-48 (Caenorhabditis elegans OX=6239)
PgB20_g050	1.91352955526209	0.000105881950559764	ugt-48	Similar to ugt-48 Putative UDP-glucuronosyltransferase ugt-48 (Caenorhabditis elegans OX=6239)
PgR029_g013	1.51701888758078	0.000858555099178198	ugt-48	Similar to ugt-48 Putative UDP-glucuronosyltransferase ugt-48 (Caenorhabditis elegans OX=6239)
PgR053_g038	1.50230580759492	0.000382901463944841	ugt-50	Similar to ugt-50 Putative UDP-glucuronosyltransferase ugt-50 (Caenorhabditis elegans OX=6239)
